# Supplementary material for: CoMB-Deep: Composite Deep Learning-Based Pipeline for Classifying Childhood Medulloblastoma and Its Classes
Source: Front Neuroinform. 2021 May 28;15:663592. doi: 10.3389/fninf.2021.663592 (PMC8193683; doi:10.3389/fninf.2021.663592)
Supplement: Supplementary file 8 [file Data_Sheet_1.ZIP]

Archive with 2 entries (2 files):
- Matlab codes/ForwardandBackward.m
- Matlab codes/MBmatlabcode.m
