# Supplementary material for: CoMB-Deep: Composite Deep Learning-Based Pipeline for Classifying Childhood Medulloblastoma and Its Classes
Source: Front Neuroinform. 2021 May 28;15:663592. doi: 10.3389/fninf.2021.663592 (PMC8193683; doi:10.3389/fninf.2021.663592)
Supplement: Supplementary file 8 [file Data_Sheet_1.ZIP › Matlab codes/ForwardandBackward.m]

clear all
clc
eze


%% all except xception (set 2)

Fusedall_2=[Features_Dense201,Features_Inception,Features_Shuffle,Features_Squeeze,Features_ResNet50,Features_MobileNet,Features_InceptionResNet,Features_Dark53,Features_NasNetmobile];
[DWT_Fusedall_2] = dwt_deepfeatures(Fusedall_2);
data_DWT_Fusedall_2=table(DWT_Fusedall_2',labels_ResNet50);
%writetable(data_DWT_Fusedall_2,'DWT_Fusedset_2.csv') ; 
DWT_Fusedall_2=DWT_Fusedall_2';
dataTest_2 = DWT_Fusedall_2(holdoutCVP.test,:);
grpTest_2 = labels_ResNet50(holdoutCVP.test);

dataTrain_2 = DWT_Fusedall_2(holdoutCVP.training,:);
grpTrain_2 = labels_ResNet50(holdoutCVP.training);

Train_Back_Set_2=table(dataTrain_2,grpTrain_2);
writetable(Train_Back_Set_2,'Train_Back_Set_2.csv') ; 

Test_Back_Set_2=table(dataTest_2,grpTest_2);
writetable(Test_Back_Set_2,'Test_Back_Set_2.csv') ; 

%% all except xception and darknet53 (set3)

Fusedall_3=[Features_Dense201,Features_Inception,Features_Shuffle,Features_Squeeze,Features_ResNet50,Features_MobileNet,Features_InceptionResNet,Features_NasNetmobile];
[DWT_Fusedall_3] = dwt_deepfeatures(Fusedall_3);
data_DWT_Fusedall_3=table(DWT_Fusedall_3',labels_ResNet50);
%writetable(data_DWT_Fusedall_3,'DWT_Fusedset_3.csv') ; 

DWT_Fusedall_3=DWT_Fusedall_3';
dataTest_3 = DWT_Fusedall_3(holdoutCVP.test,:);
grpTest_3 = labels_ResNet50(holdoutCVP.test);

dataTrain_3 = DWT_Fusedall_3(holdoutCVP.training,:);
grpTrain_3 = labels_ResNet50(holdoutCVP.training);

Train_Back_Set_3=table(dataTrain_3,grpTrain_3);
writetable(Train_Back_Set_3,'Train_Back_Set_3.csv') ; 

Test_Back_Set_3=table(dataTest_3,grpTest_3);
writetable(Test_Back_Set_3,'Test_Back_Set_3.csv') ; 

%% all except xception and InceptionResnNet  (set 4)

Fusedall_4=[Features_Dense201,Features_Inception,Features_Shuffle,Features_Squeeze,Features_ResNet50,Features_MobileNet,Features_Dark53,Features_NasNetmobile];
[DWT_Fusedall_4] = dwt_deepfeatures(Fusedall_4);
data_DWT_Fusedall_4=table(DWT_Fusedall_4',labels_ResNet50);
writetable(data_DWT_Fusedall_4,'Feature Set4_whole data.csv') ; 

DWT_Fusedall_4=DWT_Fusedall_4';
dataTest_4 = DWT_Fusedall_4(holdoutCVP.test,:);
grpTest_4 = labels_ResNet50(holdoutCVP.test);

dataTrain_4 = DWT_Fusedall_4(holdoutCVP.training,:);
grpTrain_4 = labels_ResNet50(holdoutCVP.training);

Train_Back_Set_4=table(dataTrain_4,grpTrain_4);
writetable(Train_Back_Set_4,'Train_Back_Set_4.csv') ; 

Test_Back_Set_4=table(dataTest_4,grpTest_4);
writetable(Test_Back_Set_4,'Test_Back_Set_4.csv') ; 

%% all except xception and InceptionResnNet and mobilenet (set 5)

Fusedall_5=[Features_Dense201,Features_Inception,Features_Shuffle,Features_Squeeze,Features_ResNet50,Features_Dark53,Features_NasNetmobile];
[DWT_Fusedall_5] = dwt_deepfeatures(Fusedall_5);
data_DWT_Fusedall_5=table(DWT_Fusedall_5',labels_ResNet50);
%writetable(data_DWT_Fusedall_5,'DWT_Fusedset_5.csv') ; 

DWT_Fusedall_5=DWT_Fusedall_5';
dataTest_5 = DWT_Fusedall_5(holdoutCVP.test,:);
grpTest_5 = labels_ResNet50(holdoutCVP.test);

dataTrain_5 = DWT_Fusedall_5(holdoutCVP.training,:);
grpTrain_5 = labels_ResNet50(holdoutCVP.training);

Train_Back_Set_5=table(dataTrain_5,grpTrain_5);
writetable(Train_Back_Set_5,'Train_Back_Set_5.csv') ; 

Test_Back_Set_5=table(dataTest_5,grpTest_5);
writetable(Test_Back_Set_5,'Test_Back_Set_5.csv') ; 


%% all except xception and InceptionResnNet and resnet50 

Fusedall_6=[Features_Dense201,Features_Inception,Features_Shuffle,Features_Squeeze,Features_MobileNet,Features_Dark53,Features_NasNetmobile];
[DWT_Fusedall_6] = dwt_deepfeatures(Fusedall_6);
data_DWT_Fusedall_6=table(DWT_Fusedall_6',labels_ResNet50);
%writetable(data_DWT_Fusedall_6,'DWT_Fusedset_6.csv') ; 

DWT_Fusedall_6=DWT_Fusedall_6';
dataTest_6 = DWT_Fusedall_6(holdoutCVP.test,:);
grpTest_6 = labels_ResNet50(holdoutCVP.test);

dataTrain_6 = DWT_Fusedall_6(holdoutCVP.training,:);
grpTrain_6 = labels_ResNet50(holdoutCVP.training);

Train_Back_Set_6=table(dataTrain_6,grpTrain_6);
writetable(Train_Back_Set_6,'Train_Back_Set_6.csv') ; 

Test_Back_Set_6=table(dataTest_6,grpTest_6);
writetable(Test_Back_Set_6,'Test_Back_Set_6.csv') ; 


%% all except xception and InceptionResnNet and squeeze 

Fusedall_7=[Features_Dense201,Features_Inception,Features_Shuffle,Features_ResNet50,Features_MobileNet,Features_Dark53,Features_NasNetmobile];
[DWT_Fusedall_7] = dwt_deepfeatures(Fusedall_7);
data_DWT_Fusedall_7=table(DWT_Fusedall_7',labels_ResNet50);
%writetable(data_DWT_Fusedall_7,'DWT_Fusedset_7.csv') ; 
DWT_Fusedall_7=DWT_Fusedall_7';
dataTest_7 = DWT_Fusedall_7(holdoutCVP.test,:);
grpTest_7 = labels_ResNet50(holdoutCVP.test);

dataTrain_7 = DWT_Fusedall_7(holdoutCVP.training,:);
grpTrain_7 = labels_ResNet50(holdoutCVP.training);

Train_Back_Set_7=table(dataTrain_7,grpTrain_7);
writetable(Train_Back_Set_7,'Train_Back_Set_7.csv') ; 

Test_Back_Set_7=table(dataTest_7,grpTest_7);
writetable(Test_Back_Set_7,'Test_Back_Set_7.csv') ; 

%% all except xception and InceptionResnNet and shuffle 

Fusedall_8=[Features_Dense201,Features_Inception,Features_Squeeze,Features_ResNet50,Features_MobileNet,Features_Dark53,Features_NasNetmobile];
[DWT_Fusedall_8] = dwt_deepfeatures(Fusedall_8);
data_DWT_Fusedall_8=table(DWT_Fusedall_8',labels_ResNet50);
%writetable(data_DWT_Fusedall_8,'DWT_Fusedset_8.csv') ; 

DWT_Fusedall_8=DWT_Fusedall_8';
dataTest_8 = DWT_Fusedall_8(holdoutCVP.test,:);
grpTest_8 = labels_ResNet50(holdoutCVP.test);

dataTrain_8 = DWT_Fusedall_8(holdoutCVP.training,:);
grpTrain_8 = labels_ResNet50(holdoutCVP.training);

Train_Back_Set_8=table(dataTrain_8,grpTrain_8);
writetable(Train_Back_Set_8,'Train_Back_Set_8.csv') ; 

Test_Back_Set_8=table(dataTest_8,grpTest_8);
writetable(Test_Back_Set_8,'Test_Back_Set_8.csv') ;

%% all except xception and InceptionResnNet  and inception

Fusedall_9=[Features_Dense201,Features_Shuffle,Features_Squeeze,Features_ResNet50,Features_MobileNet,Features_Dark53,Features_NasNetmobile];
[DWT_Fusedall_9] = dwt_deepfeatures(Fusedall_9);
data_DWT_Fusedall_9=table(DWT_Fusedall_9',labels_ResNet50);
%writetable(data_DWT_Fusedall_9,'DWT_Fusedset_9.csv') ; 

DWT_Fusedall_9=DWT_Fusedall_9';
dataTest_9 = DWT_Fusedall_9(holdoutCVP.test,:);
grpTest_9 = labels_ResNet50(holdoutCVP.test);

dataTrain_9 = DWT_Fusedall_9(holdoutCVP.training,:);
grpTrain_9 = labels_ResNet50(holdoutCVP.training);

Train_Back_Set_9=table(dataTrain_9,grpTrain_9);
writetable(Train_Back_Set_9,'Train_Back_Set_9.csv') ; 

Test_Back_Set_9=table(dataTest_9,grpTest_9);
writetable(Test_Back_Set_9,'Test_Back_Set_9.csv') ;

%% all except xception and InceptionResnNet and densenet 

Fusedall_10=[Features_Inception,Features_Shuffle,Features_Squeeze,Features_ResNet50,Features_MobileNet,Features_Dark53,Features_NasNetmobile];
[DWT_Fusedall_10] = dwt_deepfeatures(Fusedall_10);
data_DWT_Fusedall_10=table(DWT_Fusedall_10',labels_ResNet50);
%writetable(data_DWT_Fusedall_10,'DWT_Fusedset_10.csv') ; 

DWT_Fusedall_10=DWT_Fusedall_10';
dataTest_10 = DWT_Fusedall_10(holdoutCVP.test,:);
grpTest_10 = labels_ResNet50(holdoutCVP.test);

dataTrain_10 = DWT_Fusedall_10(holdoutCVP.training,:);
grpTrain_10 = labels_ResNet50(holdoutCVP.training);

Train_Back_Set_10=table(dataTrain_10,grpTrain_10);
writetable(Train_Back_Set_10,'Train_Back_Set_10.csv') ; 

Test_Back_Set_10=table(dataTest_10,grpTest_10);
writetable(Test_Back_Set_10,'Test_Back_Set_10.csv') ;

%% forward Fusion feature set 0 densenet only

Fusedforward_1=[Features_Dense201,Features_Inception];
[DWT_Fusedforward_1] = dwt_deepfeatures(Fusedforward_1);
data_DWT_Fusedforward_1=table(DWT_Fusedforward_1',labels_ResNet50);
%writetable(data_DWT_Fusedforward_1,'DWT_Fusedforward_1.csv') ; 

DWT_Forward_1=DWT_Fusedforward_1';
data_forw_Test_1 = DWT_Forward_1(holdoutCVP.test,:);
forw_grpTest_1 = labels_ResNet50(holdoutCVP.test);

data_forw_Train_1 = DWT_Forward_1(holdoutCVP.training,:);
forw_grpTrain_1 = labels_ResNet50(holdoutCVP.training);

Train_forw_Set_1=table(data_forw_Train_1,forw_grpTrain_1);
writetable(Train_forw_Set_1,'Train_forw_Set_1.csv') ; 

Test_forw_Set_1=table(data_forw_Test_1,forw_grpTest_1);
writetable(Test_forw_Set_1,'Test_forw_Set_1.csv') ;


%% Fusion Step using DWT forward set 1 (dense+inception)

Fusedforward_0=[Features_Dense201];
[DWT_Fusedforward_0] = dwt_deepfeatures(Fusedforward_0);
data_DWT_Fusedforward_0=table(DWT_Fusedforward_0',labels_ResNet50);
%writetable(data_DWT_Fusedforward_1,'DWT_Fusedforward_1.csv') ; 

DWT_Forward_0=DWT_Fusedforward_0';
data_forw_Test_0 = DWT_Forward_0(holdoutCVP.test,:);
forw_grpTest_0 = labels_ResNet50(holdoutCVP.test);

data_forw_Train_0 = DWT_Forward_0(holdoutCVP.training,:);
forw_grpTrain_0 = labels_ResNet50(holdoutCVP.training);

Train_forw_Set_0=table(data_forw_Train_0,forw_grpTrain_0);
writetable(Train_forw_Set_0,'Train_forw_Set_0.csv') ; 

Test_forw_Set_0=table(data_forw_Test_0,forw_grpTest_0);
writetable(Test_forw_Set_0,'Test_forw_Set_0.csv') ;

%% Fusion Step using DWT forward set 2 (dense+inception+shuffle)
Fusedforward_2=[Features_Dense201,Features_Inception,Features_Shuffle];
[DWT_Fusedforward_2] = dwt_deepfeatures(Fusedforward_2);
data_DWT_Fusedforward_2=table(DWT_Fusedforward_2',labels_ResNet50);
%writetable(data_DWT_Fusedforward_2,'DWT_Fusedforward_2.csv') ; 

DWT_Forward_2=DWT_Fusedforward_2';
data_forw_Test_2 = DWT_Forward_2(holdoutCVP.test,:);
forw_grpTest_2 = labels_ResNet50(holdoutCVP.test);

data_forw_Train_2 = DWT_Forward_2(holdoutCVP.training,:);
forw_grpTrain_2 = labels_ResNet50(holdoutCVP.training);

Train_forw_Set_2=table(data_forw_Train_2,forw_grpTrain_2);
writetable(Train_forw_Set_2,'Train_forw_Set_2.csv') ; 

Test_forw_Set_2=table(data_forw_Test_2,forw_grpTest_2);
writetable(Test_forw_Set_2,'Test_forw_Set_2.csv') ;

%% Fusion Step using DWT forward set 3 new (dense+shuffle)
Fusedforward_3n=[Features_Dense201,Features_Shuffle];
[DWT_Fusedforward_3n] = dwt_deepfeatures(Fusedforward_3n);
data_DWT_Fusedforward_3n=table(DWT_Fusedforward_3n',labels_ResNet50);
writetable(data_DWT_Fusedforward_3n,'Feature Set 3 _whole data.csv') ; 

DWT_Forward_3n=DWT_Fusedforward_3n';
data_forw_Test_3n = DWT_Forward_3n(holdoutCVP.test,:);
forw_grpTest_3n = labels_ResNet50(holdoutCVP.test);

data_forw_Train_3n = DWT_Forward_3n(holdoutCVP.training,:);
forw_grpTrain_3n = labels_ResNet50(holdoutCVP.training);

Train_forw_Set_3n=table(data_forw_Train_3n,forw_grpTrain_3n);
writetable(Train_forw_Set_3n,'Train_forw_Set_3new.csv') ; 

Test_forw_Set_3n=table(data_forw_Test_3n,forw_grpTest_3n);
writetable(Test_forw_Set_3n,'Test_forw_Set_3new.csv') ;

%% Fusion Step using DWT forward set 4 new (dense+shuffle+squeeze)
Fusedforward_4n=[Features_Dense201,Features_Shuffle,Features_Squeeze];
[DWT_Fusedforward_4n] = dwt_deepfeatures(Fusedforward_4n);
data_DWT_Fusedforward_4n=table(DWT_Fusedforward_4n',labels_ResNet50);
%writetable(data_DWT_Fusedforward_2,'DWT_Fusedforward_2.csv') ; 

DWT_Forward_4n=DWT_Fusedforward_4n';
data_forw_Test_4n = DWT_Forward_4n(holdoutCVP.test,:);
forw_grpTest_4n = labels_ResNet50(holdoutCVP.test);

data_forw_Train_4n = DWT_Forward_4n(holdoutCVP.training,:);
forw_grpTrain_4n = labels_ResNet50(holdoutCVP.training);

Train_forw_Set_4n=table(data_forw_Train_4n,forw_grpTrain_4n);
writetable(Train_forw_Set_4n,'Train_forw_Set_4new.csv') ; 

Test_forw_Set_4n=table(data_forw_Test_4n,forw_grpTest_4n);
writetable(Test_forw_Set_4n,'Test_forw_Set_4new.csv') ;

%% Fusion Step using DWT forward set 5 new (dense+shuffle+ResNet50)
Fusedforward_5n=[Features_Dense201,Features_Shuffle,Features_ResNet50];
[DWT_Fusedforward_5n] = dwt_deepfeatures(Fusedforward_5n);
data_DWT_Fusedforward_5n=table(DWT_Fusedforward_5n',labels_ResNet50);
%writetable(data_DWT_Fusedforward_2,'DWT_Fusedforward_2.csv') ; 

DWT_Forward_5n=DWT_Fusedforward_5n';
data_forw_Test_5n = DWT_Forward_5n(holdoutCVP.test,:);
forw_grpTest_5n = labels_ResNet50(holdoutCVP.test);

data_forw_Train_5n = DWT_Forward_5n(holdoutCVP.training,:);
forw_grpTrain_5n = labels_ResNet50(holdoutCVP.training);

Train_forw_Set_5n=table(data_forw_Train_5n,forw_grpTrain_5n);
writetable(Train_forw_Set_5n,'Train_forw_Set_5new.csv') ; 

Test_forw_Set_5n=table(data_forw_Test_5n,forw_grpTest_5n);
writetable(Test_forw_Set_5n,'Test_forw_Set_5new.csv') ;

%% Fusion Step using DWT forward set 6 new (dense+shuffle+mobilenet)
Fusedforward_6n=[Features_Dense201,Features_Shuffle,Features_MobileNet];
[DWT_Fusedforward_6n] = dwt_deepfeatures(Fusedforward_6n);
data_DWT_Fusedforward_6n=table(DWT_Fusedforward_6n',labels_ResNet50);
%writetable(data_DWT_Fusedforward_2,'DWT_Fusedforward_2.csv') ; 

DWT_Forward_6n=DWT_Fusedforward_6n';
data_forw_Test_6n = DWT_Forward_6n(holdoutCVP.test,:);
forw_grpTest_6n = labels_ResNet50(holdoutCVP.test);

data_forw_Train_6n = DWT_Forward_6n(holdoutCVP.training,:);
forw_grpTrain_6n = labels_ResNet50(holdoutCVP.training);

Train_forw_Set_6n=table(data_forw_Train_6n,forw_grpTrain_6n);
writetable(Train_forw_Set_6n,'Train_forw_Set_6new.csv') ; 

Test_forw_Set_6n=table(data_forw_Test_6n,forw_grpTest_6n);
writetable(Test_forw_Set_6n,'Test_forw_Set_6new.csv') ;
%% Fusion Step using DWT forward set 7 new (dense+shuffle+InceptionResNet)
Fusedforward_7n=[Features_Dense201,Features_Shuffle,Features_InceptionResNet];
[DWT_Fusedforward_7n] = dwt_deepfeatures(Fusedforward_7n);
data_DWT_Fusedforward_7n=table(DWT_Fusedforward_7n',labels_ResNet50);
%writetable(data_DWT_Fusedforward_2,'DWT_Fusedforward_2.csv') ; 

DWT_Forward_7n=DWT_Fusedforward_7n';
data_forw_Test_7n = DWT_Forward_7n(holdoutCVP.test,:);
forw_grpTest_7n = labels_ResNet50(holdoutCVP.test);

data_forw_Train_7n = DWT_Forward_7n(holdoutCVP.training,:);
forw_grpTrain_7n = labels_ResNet50(holdoutCVP.training);

Train_forw_Set_7n=table(data_forw_Train_7n,forw_grpTrain_7n);
writetable(Train_forw_Set_7n,'Train_forw_Set_7new.csv') ; 

Test_forw_Set_7n=table(data_forw_Test_7n,forw_grpTest_7n);
writetable(Test_forw_Set_7n,'Test_forw_Set_7new.csv') ;

%% Fusion Step using DWT forward set 8 new (dense+shuffle+darknet53)
Fusedforward_8n=[Features_Dense201,Features_Shuffle,Features_Dark53];
[DWT_Fusedforward_8n] = dwt_deepfeatures(Fusedforward_8n);
data_DWT_Fusedforward_8n=table(DWT_Fusedforward_8n',labels_ResNet50);
%writetable(data_DWT_Fusedforward_2,'DWT_Fusedforward_2.csv') ; 

DWT_Forward_8n=DWT_Fusedforward_8n';
data_forw_Test_8n = DWT_Forward_8n(holdoutCVP.test,:);
forw_grpTest_8n = labels_ResNet50(holdoutCVP.test);

data_forw_Train_8n = DWT_Forward_8n(holdoutCVP.training,:);
forw_grpTrain_8n = labels_ResNet50(holdoutCVP.training);

Train_forw_Set_8n=table(data_forw_Train_8n,forw_grpTrain_8n);
writetable(Train_forw_Set_8n,'Train_forw_Set_8new.csv') ; 

Test_forw_Set_8n=table(data_forw_Test_8n,forw_grpTest_8n);
writetable(Test_forw_Set_8n,'Test_forw_Set_8new.csv') ;

%% Fusion Step using DWT forward set 9 new (dense+shuffle+darknet53)
Fusedforward_9n=[Features_Dense201,Features_Shuffle,Features_Xception];
[DWT_Fusedforward_9n] = dwt_deepfeatures(Fusedforward_9n);
data_DWT_Fusedforward_9n=table(DWT_Fusedforward_9n',labels_ResNet50);
%writetable(data_DWT_Fusedforward_2,'DWT_Fusedforward_2.csv') ; 

DWT_Forward_9n=DWT_Fusedforward_9n';
data_forw_Test_9n = DWT_Forward_9n(holdoutCVP.test,:);
forw_grpTest_9n = labels_ResNet50(holdoutCVP.test);

data_forw_Train_9n = DWT_Forward_9n(holdoutCVP.training,:);
forw_grpTrain_9n = labels_ResNet50(holdoutCVP.training);

Train_forw_Set_9n=table(data_forw_Train_9n,forw_grpTrain_9n);
writetable(Train_forw_Set_9n,'Train_forw_Set_9new.csv') ; 

Test_forw_Set_9n=table(data_forw_Test_9n,forw_grpTest_9n);
writetable(Test_forw_Set_9n,'Test_forw_Set_9new.csv') ;

%% Fusion Step using DWT forward set 10 new (dense+shuffle+Nasenermobile)
Fusedforward_10n=[Features_Dense201,Features_Shuffle,Features_NasNetmobile];
[DWT_Fusedforward_10n] = dwt_deepfeatures(Fusedforward_10n);
data_DWT_Fusedforward_10n=table(DWT_Fusedforward_10n',labels_ResNet50);
%writetable(data_DWT_Fusedforward_2,'DWT_Fusedforward_2.csv') ; 

DWT_Forward_10n=DWT_Fusedforward_10n';
data_forw_Test_10n = DWT_Forward_10n(holdoutCVP.test,:);
forw_grpTest_10n = labels_ResNet50(holdoutCVP.test);

data_forw_Train_10n = DWT_Forward_10n(holdoutCVP.training,:);
forw_grpTrain_10n = labels_ResNet50(holdoutCVP.training);

Train_forw_Set_10n=table(data_forw_Train_10n,forw_grpTrain_10n);
writetable(Train_forw_Set_10n,'Train_forw_Set_10new.csv') ; 

Test_forw_Set_10n=table(data_forw_Test_10n,forw_grpTest_10n);
writetable(Test_forw_Set_10n,'Test_forw_Set_10new.csv') ;
%% Fusion Step using DWT forward set 3 (dense+inception+squeeznet)
Fusedforward_3=[Features_Dense201,Features_Inception,Features_Squeeze];
[DWT_Fusedforward_3] = dwt_deepfeatures(Fusedforward_3);
data_DWT_Fusedforward_3=table(DWT_Fusedforward_3',labels_ResNet50);
%writetable(data_DWT_Fusedforward_3,'DWT_Fusedforward_3n.csv') ; 
DWT_Forward_3=DWT_Fusedforward_3';
data_forw_Test_3 = DWT_Forward_3(holdoutCVP.test,:);
forw_grpTest_3 = labels_ResNet50(holdoutCVP.test);

data_forw_Train_3 = DWT_Forward_3(holdoutCVP.training,:);
forw_grpTrain_3 = labels_ResNet50(holdoutCVP.training);

Train_forw_Set_3=table(data_forw_Train_3,forw_grpTrain_3);
writetable(Train_forw_Set_3,'Train_forw_Set_3.csv') ; 


Test_forw_Set_3=table(data_forw_Test_3,forw_grpTest_3);
writetable(Test_forw_Set_3,'Test_forw_Set_3.csv') ;

%% Fusion Step using DWT forward set 4 (dense+inception+ResNet50)
Fusedforward_4=[Features_Dense201,Features_Inception,Features_ResNet50];
[DWT_Fusedforward_4] = dwt_deepfeatures(Fusedforward_4);
data_DWT_Fusedforward_4=table(DWT_Fusedforward_4',labels_ResNet50);
%writetable(data_DWT_Fusedforward_4,'DWT_Fusedforward_4.csv') ; 

DWT_Forward_4=DWT_Fusedforward_4';
data_forw_Test_4 = DWT_Forward_4(holdoutCVP.test,:);
forw_grpTest_4 = labels_ResNet50(holdoutCVP.test);

data_forw_Train_4 = DWT_Forward_4(holdoutCVP.training,:);
forw_grpTrain_4 = labels_ResNet50(holdoutCVP.training);

Train_forw_Set_4=table(data_forw_Train_4,forw_grpTrain_4);
writetable(Train_forw_Set_4,'Train_forw_Set_4.csv') ; 

Test_forw_Set_4=table(data_forw_Test_4,forw_grpTest_4);
writetable(Test_forw_Set_4,'Test_forw_Set_4.csv') ;

%% Fusion Step using DWT forward set 5 (dense+inception+ResNet50+mobilenet)
Fusedforward_5=[Features_Dense201,Features_Inception,Features_ResNet50,Features_MobileNet];
[DWT_Fusedforward_5] = dwt_deepfeatures(Fusedforward_5);
data_DWT_Fusedforward_5=table(DWT_Fusedforward_5',labels_ResNet50);
writetable(data_DWT_Fusedforward_5,'DWT_Fusedforward_5.csv') ; 

%% Fusion Step using DWT forward set 6 (dense+inception+ResNet50+inceptionResnet)
Fusedforward_6=[Features_Dense201,Features_Inception,Features_ResNet50,Features_InceptionResNet];
[DWT_Fusedforward_6] = dwt_deepfeatures(Fusedforward_6);
data_DWT_Fusedforward_6=table(DWT_Fusedforward_6',labels_ResNet50);
writetable(data_DWT_Fusedforward_6,'DWT_Fusedforward_6.csv') ; 

%% Fusion Step using DWT forward set 7 (dense+inception+ResNet50+darknet53)
Fusedforward_7=[Features_Dense201,Features_Inception,Features_ResNet50,Features_Dark53];
[DWT_Fusedforward_7] = dwt_deepfeatures(Fusedforward_7);
data_DWT_Fusedforward_7=table(DWT_Fusedforward_7',labels_ResNet50);
writetable(data_DWT_Fusedforward_7,'DWT_Fusedforward_7.csv') ; 


%% Fusion Step using DWT forward set 8 (dense+inception+ResNet50+xception)
Fusedforward_8=[Features_Dense201,Features_Inception,Features_ResNet50,Features_Xception];
[DWT_Fusedforward_8] = dwt_deepfeatures(Fusedforward_8);
data_DWT_Fusedforward_8=table(DWT_Fusedforward_8',labels_ResNet50);
writetable(data_DWT_Fusedforward_8,'DWT_Fusedforward_8.csv') ; 

%% Fusion Step using DWT forward set 9 (dense+inception+ResNet50+nasnetmobine)
Fusedforward_9=[Features_Dense201,Features_Inception,Features_ResNet50,Features_NasNetmobile];
[DWT_Fusedforward_9] = dwt_deepfeatures(Fusedforward_9);
data_DWT_Fusedforward_9=table(DWT_Fusedforward_9',labels_ResNet50);
writetable(data_DWT_Fusedforward_9,'DWT_Fusedforward_9.csv') ; 

%% Fusion Step using DWT forward set 10 (dense+inception+ResNet50+nasnetmobine)
Fusedforward_10=[Features_Dense201,Features_Inception,Features_ResNet50,Features_ResNet18];
[DWT_Fusedforward_10] = dwt_deepfeatures(Fusedforward_10);
data_DWT_Fusedforward_10=table(DWT_Fusedforward_10',labels_ResNet50);
writetable(data_DWT_Fusedforward_10,'DWT_Fusedforward_10.csv') ; 
