# Supplementary material for: CoMB-Deep: Composite Deep Learning-Based Pipeline for Classifying Childhood Medulloblastoma and Its Classes
Source: Front Neuroinform. 2021 May 28;15:663592. doi: 10.3389/fninf.2021.663592 (PMC8193683; doi:10.3389/fninf.2021.663592)
Supplement: Supplementary file 8 [file Data_Sheet_1.ZIP › Matlab codes/MBmatlabcode.m]

Clear all
clc

imds = imageDatastore(imageFolder, 'LabelSource', 'foldernames', 'IncludeSubfolders',true);

% Load pretrained network
net = resnet50();
%net=densenet201();
%net = nasnetmobile();
%net=squeezenet();
%net=darknet19();
%net=inceptionv3();
%net=shufflenet();
%net=inceptionresnetv2();
%net=darknet53();
%net=xception();
%net=mobilenetv2();
[trainingSet, testSet] = splitEachLabel(imds, 0.3, 'randomize');


% Create augmentedImageDatastore from training and test sets to resize
% images in imds to the size required by the network.
imageSize = net.Layers(1).InputSize;
augmentedTrainingSet = augmentedImageDatastore(imageSize, trainingSet, 'ColorPreprocessing', 'gray2rgb');
augmentedTestSet = augmentedImageDatastore(imageSize, testSet, 'ColorPreprocessing', 'gray2rgb');
% Get the network weights for the second convolutional layer
w1 = net.Layers(2).Weights;

% Scale and resize the weights for visualization
w1 = mat2gray(w1);
w1 = imresize(w1,5); 

% Display a montage of network weights. There are 96 individual sets of
% weights in the first layer.
figure
montage(w1)
title('First convolutional layer weights')

featureLayer = 'avg_1';
trainingFeatures = activations(net, augmentedTrainingSet, featureLayer, ...
    'MiniBatchSize', 10, 'OutputAs', 'columns');

% Get training labels from the trainingSet
trainingLabels = trainingSet.Labels;

% Train multiclass SVM classifier using a fast linear solver, and set
% 'ObservationsIn' to 'columns' to match the arrangement used for training
% features.
classifier = fitcecoc(trainingFeatures, trainingLabels, ...
    'Learners', 'Linear', 'Coding', 'onevsall', 'ObservationsIn', 'columns');
% Get training labels from the trainingSet
trainingLabels = trainingSet.Labels;


% Create augmentedImageDatastore to automatically resize the image when
% image features are extracted using activations.
ds = augmentedImageDatastore(imageSize, testImage, 'ColorPreprocessing', 'gray2rgb');
% Extract test features using the CNN
testFeatures = activations(net, augmentedTestSet, featureLayer, ...
    'MiniBatchSize', 32, 'OutputAs', 'columns');

% Pass CNN image features to trained classifier
predictedLabels = predict(classifier, testFeatures, 'ObservationsIn', 'columns');

% Get the known labels
testLabels = testSet.Labels;

% Tabulate the results using a confusion matrix.
confMat = confusionmat(testLabels, predictedLabels);

% Convert confusion matrix into percentage form
confMat = bsxfun(@rdivide,confMat,sum(confMat,2))

% Extract image features using the CNN
imageFeatures = activations(net, ds, featureLayer, 'OutputAs', 'columns');

% Make a prediction using the classifier
predictedLabel = predict(classifier, imageFeatures, 'ObservationsIn', 'columns');
